# Supplementary material for: A novel virtual reality application for autonomous assessment of cervical range of motion: development and reliability study
Source: PeerJ. 2022 Sep 14;10:e14031. doi: 10.7717/peerj.14031 (PMC9482359; doi:10.7717/peerj.14031)
Supplement: Data S1 [file peerj-10-14031-s001.csv]

Subject	Gender	Age	Height	Weight	BMI
1	male	43	1,72	73	24,67550027
2	male	38	1,67	70	25,0995016
3	male	24	1,75	70	22,85714286
4	male	26	1,8	80	24,69135802
5	male	22	1,68	67	23,73866213
6	female	31	1,58	70	28,04037814
7	male	40	1,7	63	21,79930796
8	female	53	1,6	58	22,65625
9	male	41	1,8	75	23,14814815
10	male	35	1,75	80	26,12244898
11	male	56	1,83	92	27,47170713
12	male	43	1,97	95	24,478858
13	female	25	1,58	54	21,63114885
14	male	31	1,75	71	23,18367347
15	male	42	1,79	77	24,03170937
16	female	21	1,7	53	18,33910035
18	female	28	1,68	61	21,61281179
19	female	34	1,57	90	36,51263743
20	female	38	1,7	69	23,87543253
21	female	43	1,63	58	21,8299522
22	female	22	1,7	58	20,06920415
23	male	44	1,89	95	26,59500014
24	male	21	1,7	67,65	23,4083045
25	female	22	1,64	66	24,5389649
26	female	21	1,63	53	19,94805977
27	male	21	1,69	53	18,55677322
28	male	19	1,65	64	23,50780533
29	male	37	1,69	60	21,0076678
30	male	26	1,77	93	29,68495643
31	male	19	1,92	95	25,77039931
